# Supplementary material for: Cellular vimentin regulates the infectivity of Newcastle disease virus through targeting of the HN protein
Source: Vet Res. 2023 Oct 17;54:92. doi: 10.1186/s13567-023-01230-5 (PMC10580610; doi:10.1186/s13567-023-01230-5)
Supplement: Supplementary file 2 — Additional file 2. Peptide and protein identification by LC‒MS/MS [file 13567_2023_1230_MOESM2_ESM.xlsx]

## Sheet: Sheet1
Sequence	# PSMs	# Proteins	# Protein Groups	Protein Group Accessions	Modifications	MH+ [Da]	q-Value	PEP	R20180300252_J_M_HN	IonScore R20180300252_J_M_HN	Exp Value R20180300252_J_M_HN	R20180300252_JS	IonScore R20180300252_JS	Exp Value R20180300252_JS	# Missed Cleavages
VTMQNLNDR	1	2	1	A0A1D5PMQ5	M3(Oxidation)	1106.53	0	1	High	79.97	2.62306e-07				0
LALDVEIATYR	1	1	1	E1BZ05		1263.69	0	1	High	75.29	9.14026e-07				0
QSVEADINGLR	3	3	2	A0A1D5PMQ5;F1NDN6		1201.62	0	1	High	69.92	3.59563e-06	High	64.9	1.13905e-05	0
VELQELNDR	1	7	2	E1BZ05;A0A1L1RXL9		1115.57	0	1	High	69.53	3.03645e-06				0
NLDLDSIIADLK	1	1	1	Q6PVZ3		1329.73	0	1	High	68.39	4.76646e-06				0
NLDLDSIIAEVK	1	7	0			1329.73	0	1	High	68.39	4.76646e-06				0
ADLEMQIESLK	2	4	1	A0A1D5P5Z4	M5(Oxidation)	1292.64	0	1	High	67.33	6.89777e-06	High	53.06	0.000184378	0
LALDIEIATYR	1	22	4	A0A1D5NTU8;Q6PVZ3;A0A1L1RN27;A0A1D5PQ92		1277.71	0	1	High	64.59	1.02697e-05				0
ILLAELEQLK	1	4	1	A0A1L1RXL9		1169.72	0	1	High	58.74	1.41011e-05				0
AGFAGDDAPR	1	20	1	A0A1D5P5D1		976.448	0	1	High	56.51	3.83058e-05				0
YENEVALR	1	1	1	F1NDN6		993.5	0	1	High	55.8	8.24589e-05				0
LAADDFR	1	11	2	F1NDN6;A0A1D5P5Z4		807.399	0	1	High	54.79	0.000128443				0
QQYESVAAK	1	7	1	A0A1L1RXL9		1023.51	0	1	High	52.59	0.00014679				0
GHYTEGAELVDSVLDVVR	1	13	1	A0A1L1RN85		1958.98	0	1	High	51.05	0.000236749				0
QEYDESGPSIVHR	1	15	1	A0A1D5P5D1		1516.7	0	1	High	49.95	0.000208385				0
QVDQLTNDK	1	5	1	A0A1L1RXL9		1060.53	0	1	High	45.44	0.00104302				0
ELLAEAK	2	2	1	E1BVU7		773.44	0	1	High	37.79	0.0105377				0
TLLEGEESR	3	3	1	A0A1L1RN27		1033.52	0	0.00364002	High	36.48	0.00823154	High	49.42	0.000415436	0
DLDLSSIIAEVK	1	1	1	A0A1D5NTU8		1302.71	0	1	High	35.92	0.0103367				0
ELNLEQTYR	1	1	1	A0A1L1RSL1		1165.59	0	1	High	32.92	0.0192971				0
YEDEINKR	1	5	1	A0A1L1RN27		1066.52	0	0.2051				High	52.37	0.000177015	1
DYQELMNVK	1	1	1	A0A1D5PQ92	M6(Oxidation)	1155.53	0	0.06291				High	41.33	0.00125523	0
KNLEASMMTNAK	1	1	1	F1NV02		1337.65	0	0.1695				High	19.55	0.328316	1
Accession	Description	ΣCoverage	Σ# Proteins	Σ# Unique Peptides	Σ# Peptides	Σ# PSMs	Score R20180300252_J_M_HN	Coverage R20180300252_J_M_HN	# Peptides R20180300252_J_M_HN	# PSM R20180300252_J_M_HN	Score R20180300252_JS	Coverage R20180300252_JS	# Peptides R20180300252_JS	# PSM R20180300252_JS	# AAs	MW [kDa]	calc. pI
A0A1L1RXL9	Vimentin OS=Gallus gallus GN=VIM PE=3 SV=1 - [A0A1L1RXL9_CHICK]	9.44	10	3	4	4	150.095	9.44	4	4					392	45.9811	4.84326
A0A1D5PQ92	Uncharacterized protein OS=Gallus gallus PE=3 SV=1 - [A0A1D5PQ92_CHICK]	8.93	11	1	2	2	64.59	4.91	1	1	41.33	4.02	1	1	224	25.6871	5.0083
A0A1L1RSL1	Uncharacterized protein OS=Gallus gallus PE=4 SV=1 - [A0A1L1RSL1_CHICK]	7.03	1	1	1	1	32.92	7.03	1	1					128	13.9187	5.79541
A0A1D5P5D1	Actin, cytoplasmic 2 Actin, cytoplasmic 2, N-terminally processed OS=Gallus gallus GN=LOC776816 PE=3 SV=1 - [A0A1D5P5D1_CHICK]	6.39	30	2	2	2	82.96	6.39	2	2					360	40.1109	5.57959
A0A1L1RN27	Uncharacterized protein OS=Gallus gallus GN=KRT75L4 PE=3 SV=1 - [A0A1L1RN27_CHICK]	5.12	13	2	3	5	78.7121	3.66	2	2	97.7264	3.11	2	3	547	61.3736	6.87354
F1NDN6	Keratin 12 OS=Gallus gallus PE=3 SV=3 - [F1NDN6_CHICK]	5.11	7	1	3	5	126.51	5.11	3	3	73.57	2.16	1	2	509	53.6847	5.0083
A0A1L1RN85	Tubulin beta chain OS=Gallus gallus GN=TUBB6 PE=3 SV=1 - [A0A1L1RN85_CHICK]	4.81	13	1	1	1	51.05	4.81	1	1					374	42.0112	4.90674
Q6PVZ3	Type II alpha-keratin IIC OS=Gallus gallus PE=2 SV=1 - [Q6PVZ3_CHICK]	4.41	11	1	2	2	105.031	4.41	2	2					521	56.8686	8.08936
E1BZ05	Desmin OS=Gallus gallus GN=DES PE=3 SV=3 - [E1BZ05_CHICK]	4.31	3	1	2	2	119.638	4.31	2	2					464	53.4621	5.37646
A0A1D5P5Z4	Uncharacterized protein OS=Gallus gallus GN=KRT15 PE=3 SV=2 - [A0A1D5P5Z4_CHICK]	4.2	10	1	2	3	93.7563	4.2	2	2	53.06	2.56	1	1	429	47.8458	5.19873
A0A1D5PMQ5	Uncharacterized protein OS=Gallus gallus GN=LOC420039 PE=3 SV=2 - [A0A1D5PMQ5_CHICK]	4.01	2	1	2	4	125.89	4.01	2	2	73.57	2.2	1	2	499	53.9651	4.98291
A0A1D5NTU8	Uncharacterized protein OS=Gallus gallus GN=KRT75L4 PE=3 SV=1 - [A0A1D5NTU8_CHICK]	3.24	11	1	2	2	72.1521	3.24	2	2					709	70.0449	7.1958
E1BVU7	Sperm antigen with calponin homology and coiled-coil domains 1 OS=Gallus gallus GN=SPECC1 PE=4 SV=4 - [E1BVU7_CHICK]	0.65	2	1	1	1	37.79	0.65	1	1					1069	118.433	7.34229
F1NV02	Apolipoprotein B OS=Gallus gallus GN=APOB PE=4 SV=2 - [F1NV02_CHICK]	0.26	1	1	1	1					19.55	0.26	1	1	4631	523.029	8.32373
